# Supplementary material for: Novelty and Convergence in Adaptation to Whole Genome Duplication
Source: Mol Biol Evol. 2021 Mar 30;38(9):3910–24. doi: 10.1093/molbev/msab096 (PMC8382928; doi:10.1093/molbev/msab096)
Supplement: msab096_Supplementary_Data [file msab096_supplementary_data.zip]

Archive with 3 entries (3 files):
- Bohutinska_Yant_submit_SI.pdf
- Bohutinska_Yant_SupplementaryDatasets.xls
- FigureS5.pdf
